# Supplementary material for: Characteristic differences between the promoters of intron-containing and intronless ribosomal protein genes in yeast
Source: BMC Res Notes. 2008 Oct 29;1:109. doi: 10.1186/1756-0500-1-109 (PMC2585575; doi:10.1186/1756-0500-1-109)
Supplement: Additional File 2 — TSS positions. The TSS positions of the sample genes (intron-containing, intronless RP and lowly expressed intron-containing) referring to Zhang et al (2005) are listed. [file 1756-0500-1-109-S2.xls]

## Sheet: intron_TSS
Additional file 2
The TSS positions of the sample genes, refering to Zhang et al (2005).
ORF	Gene	Total Occurrence	TSS position(occurrence)
YBL087C	RPL23A	12	-23(4)
YBL027W	RPL19B	11	-19(8)
YBR048W	RPS11B	3	-19(1)
YBR181C	RPS6B	10	-21(3)
YBR189W	RPS9B	11	-23(4)
YPL079W	RPL21B	19	-25(17)
YDL191W	RPL35A	27	-22(22)
YDL136W	RPL35B	14	-32(5)
YDL130W	RPP1B	7	-22(2)
YDL083C	RPS16B	6	-18(3)
YDL082W	RPL13A	7	-29(5)
YDL075W	RPL31A	4	-24(2)
YDR064W	RPS13	12	-21(7)
YDR450W	RPS18A	23	-21(15)
YDR471W	RPL27B	13	-24(5)
YER074W	RPS24A	17	-26(11)
YER117W	RPL23B	24	-20(17)
YGL103W	RPL28	5	-19(1)
YGL076C	RPL7A	15	-22(8)
YGL030W	RPL30	11	-58(4)
YGR034W	RPL26B	23	-138(8)
YGR118W	RPS23A	6	-23(5)
YGR214W	RPS0A	10	-19(8)
YHR010W	RPL27A	20	-10(7)
YIL148W	RPL40A	29	-11(14)
YIL018W	RPL2B	17	-24(16)
YJL189W	RPL39	22	-26(19)
YJL177W	RPL17B	3	-33(1)
YJL136C	RPS21B	5	-58(2)
YJR094W-A	RPL43B	20	-20(5)
YKL180W	RPL17A	1	-21(1)
YKL006W	RPL14A	2	-40(1)
YKR057W	RPS21A	22	-30(7)
YLR048W	RPS0B	1	-32(1)
YLR061W	RPL22A	3	-21(1)
YLR185W	RPL37A	27	-21(25)
YLR287C-A	RPS30A	52	-19(48)
YLR406C	RPL31B	8	-18(4)
YML073C	RPL6A	1	-45(1)
YML024W	RPS17A	15	-26(12)
YMR142C	RPL13B	3	-12(2)
YMR194W	RPL36A	4	-19(1)
YNL302C	RPS19B	15	-21(6)
YNL162W	RPL42A	7	-22(4)
YNL096C	RPS7B	15	-32(7)
YNL069C	RPL16B	7	-11(3)
YOL121C	RPS19A	8	-19(6)
YOL120C	RPL18A	4	-20(2)
YOR096W	RPS7A	15	-27(5)
YOR182C	RPS30B	13	-20(5)
YOR234C	RPL33B	17	-9(10)
YOR293W	RPS10A	39	-27(21)
YOR312C	RPL20B	13	-37(10)
YPL198W	RPL7B	2	-28(1)
YPL143W	RPL33A	24	-21(11)
YPL090C	RPS6A	25	-28(22)
YPL079W	RPL21B	19	-25(17)
YPR043W	RPL43A	9	-18(3)
YPR132W	RPS23B	11	-24(8)
YPL081W	RPS9A	3	-41(2)
YHR203C	RPS4B	8	-38(3)
YJR145C	RPS4A	3	-10(2)
YMR230W	RPS10B	32	-32(9)
YCR031C	RPS14A	6	-21(4)
YJL191W	RPS14B	3	-21(1)
YLR367W	RPS22B	1	-49(1)
YMR143W	RPS16A	23	-21(19)
YDR447C	RPS17B	8	-34(3)
YML026C	RPS18B	22	-22(8)
YIL069C	RPS24B	5	-33(2)
YKL156W	RPS27A	6	-18(4)
YHR021C	RPS27B	39	-35(21)
YFR031C-A	RPL2A	1	-29(1)
YIL133C	RPL16A	5	-19(1)
YBR084C-A	RPL19A	3	-21(1)
YFL034C-A	RPL22B	8	-41(5)
YOL127W	RPL25	11	-21(4)
YLR344W	RPL26A	4	-21(3)
YER056C-A	RPL34A	2	-8(2)
YIL052C	RPL34B	27	-36(6)
YPL249C-A	RPL36B	11	-38(2)
YHR141C	RPL42B	33	-23(31)
leader-intron
YGL031C	RPL24A	18	-481(15)
YGR148C	RPL24B	5	-420(4)
YBL092W	RPL32	22	-365(6)
YER102W	RPS8B	3	-385(3)
YGR027C	RPS25A	26	-346(24)
YLR333C	RPS25B	7	-468(3)
YER131W	RPS26B	14	-382(12)

## Sheet: intronless_TSS
ORF	Gene	Total Occurrence	TSS position(occurrence)
YNL178W	RPS3	10	-28(3)
YLR441C	RPS1A	27	-28(22)
YML063W	RPS1B	13	-26(13)
YJR123W	RPS5	10	-36(6)
YOR369C	RPS12	52	-68(26)
YOL040C	RPS15	10	-52(5)
YJL190C	RPS22A	29	-16(9)
YHL015W	RPS20	4	-30(2)
YLR167W	RPS31	40	-57(22)
YOR167C	RPS28A	43	-12(39)
YLR264W	RPS28B	2	-39(1)
YDL061C	RPS29B	11	-452(3)
YOR063W	RPL3	17	-22(8)
YBR031W	RPL4A	2	-16(2)
YDR012W	RPL4B	5	-32(2)
YPL131W	RPL5	12	-22(7)
YLL045C	RPL8B	9	-22(6)
YGL147C	RPL9A	5	-16(3)
YNL067W	RPL9B	1	-7(1)
YLR075W	RPL10	52	-21(36)
YPL220W	RPL1A	2	-28(1)
YGL135W	RPL1B	13	-64(13)
YPR102C	RPL11A	18	-28(7)
YGR085C	RPL11B	6	-23(4)
YEL054C	RPL12A	4	-26(2)
YDR418W	RPL12B	9	-26(3)
YLR029C	RPL15A	28	-23(19)
YMR242C	RPL20A	11	-44(9)
YLR325C	RPL38	80	-21(70)
YDL184C	RPL41A	79	-22(70)
YDL133C-A	RPL41B	126	-18(107)
YLR340W	RPP0	4	-60(2)
YDL081C	RPP1A	17	-66(8)
YOL039W	RPP2A	5	-30(3)
YDR382W	RPP2B	11	-81(7)

## Sheet: lowly-transcribed_TSS
ORF	Gene	Total Occurrence	TSS position(occurrence)
YBL050W	SEC17	4	-76(2)
YBL040C	ERD2	6	-32(2)
YBL026W	LSM2	2	-47(1)
YBL018C	POP8	2	-32(1)
YBR230C		1	-23(1)
YCR097W	HMRA1	6	-12(4)
YDL219W	DTD1	3	-26(1)
YDL029W	ARP2	1	-20(1)
YDL012C		1	-5(1)
YDR059C	UBC5	2	-40(1)
YDR092W	UBC13	5	-34(3)
YDR129C	SAC6	7	-31(2)
YDR397C	NCB2	1	-42(1)
YDR424C	DYN2	1	-41(1)
YEL012W	UBC8	1	-95(1)
YER003C	PMI40	1	-38(1)
YER007C-A		2	-31(1)
YER133W	GLC7	8	-69(4)
YGL087C	MMS2	1	-8(1)
YGR183C	QCR9	14	-19(5)
YHR001W-A	QCR10	12	-33(3)
YHR012W	VPS29	2	-21(1)
YHR077C	NMD2	2	-61(1)
YJL001W	PRE3	13	-46(5)
YJR021C	REC107	2	-44(2)
YLR078C	BOS1	2	-53(1)
YLR275W	SMD2	2	-48(1)
YML094W	GIM5	3	-17(2)
YML067C	ERV41	1	-1(1)
YML025C	YML6	1	-42(1)
YMR033W	ARP9	1	-43(1)
YNL312W	RFA2	3	-35(1)
YNL246W	VPS75	1	-3(1)
YNL147W	LSM7	2	-12(1)
YNL130C	CPT1	2	-25(1)
YPL031C	PHO85	2	-36(2)
