# Supplementary material for: Characteristic differences between the promoters of intron-containing and intronless ribosomal protein genes in yeast
Source: BMC Res Notes. 2008 Oct 29;1:109. doi: 10.1186/1756-0500-1-109 (PMC2585575; doi:10.1186/1756-0500-1-109)
Supplement: Additional File 3 — RP gene transcription factors. Transcription factors that are enriched on RP gene promoters in ChIP-Chip experiments. [file 1756-0500-1-109-S3.xls]

## Sheet: Sheet3
		Additional file 3
Transcription	%	ORF/Genes
Factor
Rap1p	100.00%	RPL10, RPL11a, RPL11b, RPL12a, RPL12b, RPL13a, RPL13b, RPL14a, RPL15a, RPL16a, RPL16b, RPL17a, RPL17b, RPL18a, RPL19a, RPL19b, RPL1a, RPL1b, RPL20a, RPL20b, RPL21b, RPL22a, RPL22b, RPL23a, RPL23b, RPL24a, RPL24b, RPL25, RPL26a, RPL26b, RPL27a, RPL27b, RPL28, RPL2a, RPL2b, RPL30, RPL31a, RPL31b, RPL32, RPL33a, RPL33b, RPL34a, RPL34b, RPL35a, RPL35b, RPL36a, RPL36b, RPL37a, RPL38, RPL39, RPL3, RPL4…
Sfp1p	94.31%	RPL10, RPL11b, RPL12a, RPL12b, RPL13a, RPL13b, RPL14a, RPL15a, RPL16a, RPL16b, RPL17a, RPL17b, RPL18a, RPL19a, RPL19b, RPL1a, RPL1b, RPL20a, RPL20b, RPL21b, RPL22a, RPL23a, RPL23b, RPL24a, RPL24b, RPL26a, RPL26b, RPL27a, RPL27b, RPL28, RPL2a, RPL2b, RPL30, RPL31a, RPL31b, RPL32, RPL33a, RPL33b, RPL34a, RPL34b, RPL35a, RPL35b, RPL36a, RPL36b, RPL37a, RPL39, RPL3, RPL40a, RPL41a, RPL42a, RPL42b, RP…
Ifh1p	93.50%	RPL10, RPL11a, RPL11b, RPL12a, RPL12b, RPL13a, RPL13b, RPL14a, RPL15a, RPL16a, RPL16b, RPL17a, RPL17b, RPL18a, RPL19b, RPL1a, RPL1b, RPL20a, RPL20b, RPL21b, RPL22a, RPL22b, RPL23a, RPL23b, RPL24a, RPL24b, RPL25, RPL26a, RPL27a, RPL27b, RPL28, RPL2a, RPL2b, RPL30, RPL31a, RPL31b, RPL32, RPL33a, RPL33b, RPL34a, RPL34b, RPL35a, RPL36a, RPL36b, RPL37a, RPL38, RPL39, RPL3, RPL40a, RPL41a, RPL41b, RPL4…
Fhl1p	90.24%	RPL10, RPL11a, RPL11b, RPL12a, RPL12b, RPL13a, RPL13b, RPL14a, RPL15a, RPL16a, RPL16b, RPL17a, RPL17b, RPL18a, RPL19a, RPL19b, RPL1b, RPL20a, RPL20b, RPL21b, RPL22a, RPL22b, RPL23a, RPL23b, RPL24a, RPL24b, RPL25, RPL26a, RPL26b, RPL27b, RPL28, RPL2a, RPL2b, RPL30, RPL31a, RPL31b, RPL32, RPL33a, RPL33b, RPL34a, RPL35a, RPL35b, RPL36a, RPL36b, RPL37a, RPL38, RPL39, RPL3, RPL40a, RPL41a, RPL41b, RPL…
Rpn4p	79.67%	RPL10, RPL11a, RPL11b, RPL12a, RPL12b, RPL13a, RPL13b, RPL14a, RPL15a, RPL16a, RPL16b, RPL17a, RPL17b, RPL18a, RPL19a, RPL19b, RPL1a, RPL1b, RPL20a, RPL20b, RPL21b, RPL22a, RPL23a, RPL23b, RPL24a, RPL24b, RPL25, RPL27a, RPL27b, RPL2a, RPL30, RPL31a, RPL31b, RPL32, RPL33a, RPL33b, RPL34b, RPL35a, RPL37a, RPL38, RPL3, RPL42a, RPL42b, RPL43a, RPL43b, RPL4a, RPL4b, RPL5, RPL6a, RPL7a, RPL7b, RPL8b, R…
Arr1p	47.15%	RPL10, RPL13b, RPL15a, RPL17a, RPL17b, RPL18a, RPL20a, RPL21b, RPL22a, RPL22b, RPL24a, RPL25, RPL27a, RPL2a, RPL2b, RPL31b, RPL33a, RPL33b, RPL34b, RPL37a, RPL38, RPL3, RPL42a, RPL42b, RPL43a, RPL43b, RPL5, RPL6a, RPL9b, RPP0, RPP2a, RPS0a, RPS10a, RPS10b, RPS12, RPS15, RPS16a, RPS17a, RPS18b, RPS19a, RPS1a, RPS1b, RPS20, RPS21a, RPS21b, RPS22a, RPS22b, RPS23a, RPS24b, RPS28a, RPS30b, RPS31, RPS3…
Yap1p	8.13%	RPL10, RPL13a, RPL13b, RPL17b, RPL9a, RPS10b, RPS13, RPS18a, RPS1b, RPS26b
Pdr1p	8.13%	RPL12a, RPL13a, RPL16a, RPL16b, RPL23a, RPL27b, RPL36b, RPL42b, RPS16b, RPS24a
Leu3p	7.32%	RPL12a, RPL13a, RPL36a, RPL41a, RPL7a, RPS0b, RPS1b, RPS26b, RPS7b
Yox1p	5.69%	RPL10, RPL16b, RPL31b, RPL33a, RPL4b, RPS14a, RPS8b
Abf1p	5.69%	RPL2a, RPL2b, RPL3, RPL5, RPP1a, RPS28a, RPS28b
Gat3p	4.88%	RPL13a, RPL16b, RPL2b, RPL39, RPS16b, RPS22a
Cad1p	4.07%	RPL36a, RPS10b, RPS18a, RPS24b, RPS9a
Sok2p	4.07%	RPL24b, RPL34b, RPS19b, RPS20, RPS27a
Yap5p	4.07%	RPL23b, RPL31a, RPS14a, RPS1b, RPS6a
Hcm1p	3.25%	RPL24b, RPL32, RPL9a, RPP1b
Tos8p	3.25%	RPL22b, RPL24b, RPS10b, RPS30a
Gcn4p	3.25%	RPL11a, RPL43b, RPS12, RPS30b
Yap6p	3.25%	RPL13a, RPL16b, RPL19b, RPL43b
Hap1p	2.44%	RPL37a, RPS4a, RPS4b
Mbp1p	2.44%	RPL31a, RPS22b, RPS9a
Yhp1p	2.44%	RPP2a, RPS11b, RPS15
Swi4p	1.63%	RPL37a, RPS3
Rcs1p	1.63%	RPL22a, RPL36b
Upc2p	1.63%	RPS10b, RPS6a
Cin5p	1.63%	RPS3, RPS4a
Aro80p	1.63%	RPL36a, RPP2b
Hal9p	1.63%	RPS13, RPS19a
Smp1p	1.63%	RPL12b, RPL36b
Met31p	1.63%	RPL36a, RPS14b
Ace2p	1.63%	RPS30a, RPS4a
Gcr1p	1.63%	RPL30, RPS3
Put3p	0.81%	RPL16a
Hap2p	0.81%	RPL36a
Bas1p	0.81%	RPL22a
Phd1p	0.81%	RPS3
Hap4p	0.81%	RPL36a
Reb1p	0.81%	RPL40a
Hap5p	0.81%	RPL36a
Sum1p	0.81%	RPL16a
Tye7p	0.81%	RPS21a
Hap3p	0.81%	RPL36a
Gcr2p	0.81%	RPS19a
Gal4p	0.81%	RPS9b
Rme1p	0.81%	RPS22b
Fkh2p	0.81%	RPS1b
Rfx1p	0.81%	RPS21b
Rox1p	0.81%	RPL1b
Adr1p	0.81%	RPL36b
Mss11p	0.81%	RPL23a
Arg80p	0.81%	RPL36a
Msn1p	0.81%	RPS11b
Arg81p	0.81%	RPL22b
