# Supplementary material for: Characteristic differences between the promoters of intron-containing and intronless ribosomal protein genes in yeast
Source: BMC Res Notes. 2008 Oct 29;1:109. doi: 10.1186/1756-0500-1-109 (PMC2585575; doi:10.1186/1756-0500-1-109)
Supplement: Additional File 4 — Weight matrices for TFBS search. This file contains the weight matrices for the transcription factors that have been used for promoter scans for potential binding sites. [file 1756-0500-1-109-S4.txt]

Additional file 4

Original position weight matrices (PWM) in two different formats. For Rap1_MR2 and IFHL the rows correspond to 
the sequence positions and each row contains weights for the four bases in alphabetic order (A,C,G,T).
For the other factors each column correspond to one sequence position and each row contains the base weights
in the order given in the first column (A,C,T,G).

Rap1_MR2
33 12 4 50
74 6 12 8 
26 69 4 2
94 5 1 1 
0 50 1 50 
2 98 0 0
3 87 1 9
51 1 41 7 
13 8 9 70
90 1 6 3
5 94 0 2
89 9 0 2
3 19 3 74
22 26 2 50

IFHL
1 41 8 0
0 19 0 31
39 0 7 4
0 0 50 0
5 1 44 0
0 50 0 0
11 6 28 5
1 0 49 0
27 5 18 0
23 6 21 0

Abf1
A    -0.999    -7.562    -7.562    -7.562     0.304    -0.540     0.860     0.323     1.260     0.640    -7.562    -7.562     1.684    -7.562 
C     0.454     2.390    -7.562    -7.562    -0.401     0.363    -1.682    -1.559    -1.149    -7.562    -0.250    -7.562    -7.562     0.394 
T     0.913    -7.562    -7.562     1.684    -0.371     0.490    -0.731     0.473    -7.562    -7.562     1.434    -7.562    -7.562     1.270 
G    -7.562    -7.562     2.390    -7.562     0.299    -0.831     0.011    -0.694    -0.158     1.436    -7.562     2.390    -7.562    -7.562 

Reb1
A    -1.099    -2.176    -1.468    -6.524    -6.524    -6.524    -6.524     1.679     1.679    -6.524 
C    -6.524     1.784     2.216    -6.524    -6.524    -6.524    -6.524    -6.524    -6.524     1.370 
T     0.699    -2.425    -6.524    -6.524    -6.524    -6.524     1.679    -6.524    -6.524     0.499 
G     0.881     0.208    -6.524     2.383     2.383     2.383    -6.524    -6.524    -6.524    -1.498 

Fhl1
A     1.360    -6.858    -6.858    -6.858     1.195    -6.858    -6.858    -6.858     0.672    -6.858    -6.858 
C    -6.858    -6.858    -6.858    -0.277    -2.086     1.298    -6.858    -6.858    -6.858    -6.858    -6.858 
T    -6.858     1.681    -6.858     1.436    -0.755     0.770    -6.858    -6.858    -6.858     1.681    -0.068 
G     0.073    -6.858     2.386    -6.858    -1.616    -6.858     2.386     2.386     1.401    -6.858     1.881 

Sfp1
A     0.929    -4.079   -11.731    -3.053     1.412    -2.460    -1.593    -3.457     0.596   -11.731    -5.072 
C    -3.502    -4.084   -11.720    -0.914    -5.077     1.589    -4.084   -11.720    -4.084   -11.720    -5.077 
T    -1.888     1.428   -11.731     1.362    -3.053     0.346    -4.079   -11.731    -2.738     1.626    -0.800 
G     0.671    -0.836     2.506    -2.346    -0.914   -11.725     2.294     2.463     1.359   -11.720     2.183 

Rpn4
A     0.821     1.630     1.630     0.260     0.657    -4.087    -0.290     0.821    -4.087     0.472     1.630    -1.190     1.224    -1.190     0.260     0.472     0.821     0.657     0.472     0.260     0.260     0.011    -4.087    -4.087 
C    -0.561    -4.087    -4.087    -0.561    -4.087    -4.087    -0.018    -0.018     2.325    -0.018    -4.087     0.375    -4.087    -4.087     0.684    -0.018    -0.018    -0.561    -0.561    -1.441     0.375    -1.441    -4.087    -4.087 
T    -4.087    -4.087    -4.087     0.011    -0.290    -4.087     0.260    -4.087    -4.087    -0.671    -4.087     0.657    -0.290     1.441    -2.008    -0.290    -1.190     0.011    -0.290     0.472     0.260     0.472     1.224     1.630 
G     0.684    -4.087    -4.087    -0.018     0.375     2.325    -0.018     0.375    -4.087    -0.018    -4.087    -0.561    -4.087    -4.087     0.375    -0.561    -0.561    -1.441    -0.018    -0.561    -4.087    -0.018     0.375    -4.087 

Cbf1
A    -4.087     1.630    -4.087    -4.087    -2.008    -4.087     1.630    -4.087    
C     2.325    -4.087     2.325    -4.087    -4.087    -4.087    -4.087     1.916      
T    -4.087    -4.087    -4.087    -4.087     1.539    -4.087    -4.087    -1.190    
G    -4.087    -4.087    -4.087     2.325    -4.087     2.325    -4.087    -0.561    

Yap1
A    1.333    -4.700    -4.700     1.651    -4.700    -4.700     1.017     1.651    -4.700     0.355 
C    0.071    -4.700    -4.700    -4.700    -4.700    -4.700     0.896    -4.700    -4.700     1.621 
T    -4.700     1.651     1.651    -4.700    -4.700     1.651    -4.700    -4.700     0.611    -4.700 
G    -4.700    -4.700    -4.700    -4.700     2.350    -4.700    -4.700    -4.700     1.417    -4.700 


Met31
A    -3.700    -3.700     1.611     0.398    -3.700    -3.700    -0.284    -0.803    -0.803    -3.700    -1.621     1.611 
C     1.541     2.303    -3.700     1.325    -3.700    -1.054    -1.054     1.071    -3.700    -3.700    -3.700    -3.700 
T     0.398    -3.700    -3.700    -1.621     1.611    -0.803     0.097    -0.284    -3.700    -3.700     0.647    -3.700 
G    -3.700    -3.700    -3.700    -3.700    -3.700     1.896     0.762    -0.174     2.045     2.303     1.071    -3.700 

Gcn4
A     0.714     0.141    -5.170    -5.170     1.662    -5.170    -5.170    -5.170     1.662    -5.170 
C    -0.398     0.072    -5.170    -5.170    -5.170    -5.170    -5.170     2.363    -5.170     1.053 
T    -5.170    -0.823     1.662    -5.170    -5.170    -5.170     1.662    -5.170    -5.170     0.547 
G     0.834     0.575    -5.170     2.363    -5.170     2.363    -5.170    -5.170    -5.170    -0.398 

Leu3
A     1.641     0.167    -0.045     1.234    -0.294     1.641    -4.392    -0.595    -4.392     0.352    -0.976    -4.392    -4.392    -4.392    -4.392 
C    -4.392    -0.865    -0.865     0.379    -0.865    -4.392    -4.392    -0.865     0.379    -1.745     0.071    -4.392    -4.392    -4.392    -4.392 
T    -4.392    -0.045    -4.392    -4.392     0.167    -4.392     1.411     0.516     1.234    -0.045     0.919     1.641     1.641    -4.392     1.641 
G    -4.392     0.379     1.611    -4.392     0.634    -4.392    -0.323     0.379    -4.392     0.379    -1.745    -4.392    -4.392     2.339    -4.392 
