# Supplementary material for: Characteristic differences between the promoters of intron-containing and intronless ribosomal protein genes in yeast
Source: BMC Res Notes. 2008 Oct 29;1:109. doi: 10.1186/1756-0500-1-109 (PMC2585575; doi:10.1186/1756-0500-1-109)
Supplement: Additional File 6 — Regression table. This file contains the data table that was used for linear regression analysis. [file 1756-0500-1-109-S6.xls]

## Sheet: Sheet1
Additional file 6
Regression analysis
Note that not all RPs are listed in the table. We omit those that have no TSS assigned or are absent in one of the gene expression data sets.
Abbreviations are explained below.
1. The values of the following columns are log-transformed for normalization: TotOcc, utrl, exp1, exp2, tr
2. Blanks are filled with Zeros
3. Regression analysis is performed using the following function calls in R where x is the data table given below:
	lm( formula = log(tr) ~ intron, data = x)
	lm( formula = log(TotOcc) ~ intron, data = x)
	lm( formula = log(utrl)~intron, data=x )
	lm( formula = log(TotOcc)~dG, data=x )
	lm( formula = log(tr)~dG, data=x )
gene	intron	Arr1	Fhl1	IFHL (-400,-150)	Ifh1	Rap1	Rpn4	Sfp1	Yap1	Abf1	TotOcc	dG	utrl	exp1	exp2	tr
RPL10	0	1	1		1	1	1	1	1		52	-5.5	21	55.5	120.6	20.0518
RPL11A	0		1		1	1	1				18	-1.7	28	34.5	95	9.8776
RPL11B	0		1		1	1	1	1			6	-1.9	23	52	152.3	13.4009
RPL12A	0		1		1	1	1	1			4	-4.26	26	18.6	57.4	8.2067
RPL12B	0		1	1	1	1	1	1			9	-3	26	23.1	74.9	8.5492
RPL15A	0	1	1	1	1	1	1	1			28	-4.2	23	24.1	70.9	8.1666
RPL1A	0				1	1	1	1			2	-0.8	28	44.8	106.9	4.717
RPL1B	0		1	1	1	1	1	1			13	-8.7	64	61.7	138.9	6.3814
RPL20A	1	1	1		1	1	1	1			11	-4.9	30	15.4	49	3.2788
RPL3	0	1	1		1	1	1	1		1	17	-0.9	22	36.7	97.4	6.0533
RPL4A	0				1	1	1	1			2	-2.35	16	44.6	113.2	2.7488
RPL4B	0				1	1	1	1			5	-4.6	32	24.7	61.8	3.6823
RPL8B	0		1		1	1	1	1			9	-2.81	22	23.5	66	5.7545
RPL9A	0		1		1	1	1	1	1		5	-3.6	16	34.5	115.8	12.5946
RPL9B	0	1	1		1	1	1	1			1	-1.5	7	14.6	42.1	13.6891
RPP0	0	1	1		1	1	1	1			4	-3.29	60	24.6	57.6	4.5681
RPP2A	0	1	1		1	1	1	1			5	-1.9	30	49.4	152.1	10.8996
RPP2B	0				1	1	1	1			11	-7.9	81	51.2	121.5	15.6469
RPS12	0	1	1		1	1	1	1			52	-6.9	68	35.6	94.5	10.2392
RPS15	0	1	1		1	1	1	1			10	-0.5	52	30.6	97.2	11.7827
RPS1A	0	1	1		1	1	1	1			27	-4.3	28	31	93.2	4.2657
RPS1B	0	1	1		1	1	1	1	1		13	-5.8	26	11.2	37.2	4.8297
RPS20	0	1	1	1	1	1	1	1			4	-1.1	30	50.1	148.6	4.9583
RPS22A	0	1	1	1	1	1	1	1			29	-3.5	16	50.1	148.6	10.7089
RPS28A	0	1			1	1	1	1		1	43	-5.7	12	50.1	148.6	35.889
RPS28B	0		1		1	1		1		1	2	-1.9	39	50.1	148.6	25.5955
RPS3	0	1	1		1	1	1	1			10	-0.3	28	0	0	7.2458
RPS31	0	1	1		1	1	1	1			40	-7.8	57	52.7	144.4	21.8617
RPS5	0	1	1		1	1	1	1			10	-1.77	36	37.4	142.9	10.2932
RPL13A	1		1		1	1	1	1	1		7	-4.2	29	25.9	82.6	3.1935
RPL13B	1	1	1		1	1	1	1	1		3	-4	12	19.4	59.7	3.1281
RPL14A	1		1	1	1	1	1	1			2	-2.4	40	34.1	106.2	3.0719
RPL16A	1		1		1	1	1	1			5	-6.4	19	27.4	119.3	2.7637
RPL16B	1		1		1	1	1	1			7	-3.4	11	27.1	75.5	2.4756
RPL17A	1	1	1		1	1	1	1			1	-2.3	21	33.2	109.7	4.9196
RPL18A	1	1	1	1	1	1	1	1			4	-5	20	31.5	91.3	6.4403
RPL19A	1		1	1		1	1	1			3	-4.2	21	25.1	64.4	2.7631
RPL19B	1		1		1	1	1	1			11	-4.3	19	23.6	60.5	2.8289
RPL21B	1	1	1		1	1	1	1			19	-2.2	25	85.7	201.6	2.5822
RPL22A	1	1	1	1	1	1	1	1			3	0	21	39	102.1	5.2449
RPL23A	1		1		1	1	1	1			12	-5.8	23	54.2	147	3.8236
RPL23B	1		1	1	1	1	1	1			24	-4.7	20	50.3	133.6	2.2774
RPL24A	1	1	1	1	1	1	1	1			18	-6	26	50.1	175.3	3.7488
RPL24B	1		1		1	1	1	1			5	-5.94	28	55.8	163.7	4.8691
RPL25	1	1	1		1	1	1				11	-7.8	21	28.4	78.5	5.7814
RPL26A	1		1		1	1		1			4	-3.2	21	9.4	31.2	2.8502
RPL26B	1		1	1		1		1			23	-8.3	138	44.8	122.1	1.5293
RPL27A	1	1		1	1	1	1	1			20	-5.3	10	50.1	122.9	1.885
RPL27B	1		1	1	1	1	1	1			13	-4.1	24	22.1	79.9	1.9604
RPL28	1		1	1	1	1		1			5	-1.56	19	50.3	126.3	12.2799
RPL2A	1	1	1		1	1	1	1		1	1	-4.7	29	0	0	5.2272
RPL2B	1	1	1		1	1		1		1	17	-4.3	24	54.9	164.4	1.8372
RPL30	1		1	1	1	1	1	1			11	-2.6	58	36.7	89.9	8.9369
RPL31A	1		1	1	1	1	1	1			4	-4.7	24	45.4	104.4	2.1804
RPL31B	1	1	1		1	1	1	1			8	-2.8	18	24	80.1	3.476
RPL32	1		1	1	1	1	1	1			22	-3.1	32	37	108.5	13.2378
RPL33A	1	1	1	1	1	1	1	1			24	-5.4	21	45.5	115.6	1.7881
RPL33B	1	1	1		1	1	1	1			17	-4.5	9	36.5	107.8	1.5746
RPL34A	1		1		1	1		1			2	-4	8	17.2	59	4.0404
RPL34B	1	1		1	1	1	1	1			27	-3	36	34.4	93.8	3.1183
RPL35A	1		1	1	1	1	1	1			27	-6.6	22	41.2	113.1	3.3246
RPL35B	1		1			1		1			14	-4	32	32.1	82.6	3.4986
RPL36A	1		1	1	1	1		1			4	-4.8	19	14	37.6	2.195
RPL37A	1	1	1		1	1	1	1			27	-5.6	21	32.1	85.2	2.2123
RPL39	1		1	1	1	1		1			22	-1.4	26	46	122.9	7.0498
RPL40A	1		1		1	1		1			29	-4.3	11	30.2	82.1	3.4181
RPL42A	1	1	1	1	1	1	1	1			7	-3.4	22	32.1	96.2	4.9225
RPL42B	1	1	1		1	1	1	1			33	-3.4	23	24.4	67.2	4.4354
RPL43A	1	1	1		1	1	1	1			9	-2.46	18	42.3	92.9	3.7648
RPL6A	1	1	1		1	1	1	1			1	-4.6	45	19.3	53.9	1.5821
RPL7A	1		1		1	1	1	1			15	-7.9	22	26.7	70.6	2.8021
RPL7B	1			1	1	1	1	1			2	-1.6	28	14.3	34.3	1.4915
RPP1B	1		1		1	1	1	1			7	-2.1	22	40.8	120	3.863
RPS0A	1	1	1		1	1	1	1			10	-3.16	19	17.1	55.3	1.3836
RPS0B	1		1	1	1	1	1	1			1	-3.6	32	16.6	57.8	2.1791
RPS10A	1	1	1		1	1	1	1			39	-2.6	27	40.2	124	2.0841
RPS10B	1	1	1	1	1	1	1	1	1		32	-2.4	32	17.5	50.1	1.0443
RPS11B	1		1	1	1	1		1			3	-5.6	19	15	38.3	1.6542
RPS13	1		1	1	1	1	1	1	1		12	-2.2	21	28.2	83.7	7.5174
RPS14A	1				1	1	1	1			6	-5.1	21	33.5	68.6	4.7763
RPS16B	1		1		1	1	1	1			6	-4.9	18	31.2	109.5	4.0608
RPS17A	1	1	1	1	1	1	1	1			15	-3.7	26	36.4	110.7	3.6729
RPS17B	1		1			1	1	1			8	0	34	34.5	86.2	2.3003
RPS18A	1		1			1		1	1		23	-6.3	21	33.7	95.4	2.7306
RPS18B	1	1	1	1	1	1	1				22	-2.9	22	29.3	114.8	2.8353
RPS19B	1		1		1	1	1	1			15	-4.4	21	42.9	121.4	4.5195
RPS21A	1	1	1		1	1	1	1			22	-2.5	30	63	152.9	3.1681
RPS21B	1	1	1		1	1	1	1			5	-2.8	58	54.1	156.6	1.7135
RPS22B	1	1	1	1	1	1	1	1			1	-2.3	49	13.6	17.2	3.5108
RPS23A	1		1	1	1	1	1	1			6	-4	23	52.9	173.7	2.7043
RPS23B	1		1		1	1	1	1			11	-2.9	24	42.2	118.1	2.5263
RPS24A	1		1	1	1	1	1	1			17	-5.5	26	24.5	64.7	2.0866
RPS24B	1	1	1		1	1	1	1			5	-3.8	33	23.1	63.4	3.8824
RPS25A	1		1		1	1		1			26	-5.5	34	50.1	148.6	3.6055
RPS26B	1		1		1	1	1	1	1		14	-4.1	21	50.1	148.6	6.5558
RPS27A	1		1		1	1					6	-1.8	18	26.6	71	2.1075
RPS27B	1		1		1	1	1	1			39	-3.1	35	65.6	192.4	2.4516
RPS29B	1		1	1	1	1		1			11	-3.84	44	50.1	148.6	10.2652
RPS30B	1	1	1	1	1	1		1			13	-4.4	20	51.2	119.4	4.0151
RPS4A	1		1		1	1	1	1			3	-4.9	10	25.5	81.2	2.3058
RPS6A	1	1	1	1	1	1	1	1			25	-2.7	28	27.2	80.9	1.1381
RPS7A	1	1	1		1	1	1	1			15	-4	27	26.7	83.8	2.8238
RPS7B	1	1	1		1	1		1			15	-3.9	32	14.4	51.4	1.795
RPS8B	1		1			1	1	1			3	-2.3	25	47.3	162.7	3.3601
RPS9A	1				1	1		1			3	-2.9	41	4.5	12.1	8.3216
RPS9B	1		1	1	1	1	1	1			11	-2.96	23	25.7	76.2	2.0085
Abbreviations
Column C to K:		The column names correspond to the transcription factors the binding motifs were design for.
TotOcc		Total tag count of the 5'-SAGE analysis of Yang and Dietrich
dG		Delta G, folding free energy of the RNA sequence of the 5'UTR
utrl		5'UTR length
exp1		Average expression levels http://web.wi.mit.edu/young/expression
exp1		Average expression levels Grigull et al. 2004
tr		Transcription rate determined by the transcription run-on assay
