# Supplementary material for: Characteristic differences between the promoters of intron-containing and intronless ribosomal protein genes in yeast
Source: BMC Res Notes. 2008 Oct 29;1:109. doi: 10.1186/1756-0500-1-109 (PMC2585575; doi:10.1186/1756-0500-1-109)
Supplement: Additional File 7 — Genome wide Arr1 motif scan. The yeast ORF's (SGD) including 1000 bases upstream of the ATG are scanned for Arr1 binding motifs. [file 1756-0500-1-109-S7.xls]

## Sheet: 13_1500
Additional file 7. Genome wide Arr1 motif scan
The yeast ORF's (SGD) including 1000 bases upstream of the ATG are scanned for Arr1 binding motifs
(TTACTAA, TTAATAA). The hit list is restricted to the sequence region +300 ... +500 relative to the TSS.
Additionally, TSS and intron information are assigned.
ID	Motif	Hit position	TSS position*	Total tag count	Gene name	Intron length
YHR021C	TTACTAA	1491	965	39	RPS27B	550
YOR234C	TTACTAA	1490	991	17	RPL33B	527
YNL162W	TTACTAA	1473	978	7	RPL42A	512
YBL087C	TTACTAA	1495	977	12	RPL23A	504
YPL081W	TTAATAA	1417	959	3	RPS9A	501
YDL191W	TTAATAA	1448	978	27	RPL35A	491
YBR215W	TTAATAA	1427	1000	0	YBR215W	486
YIL052C	TTACTAA	1467	970	27	RPL34B	472
YER117W	TTACTAA	1454	980	24	RPL23B	471
YER074W	TTACTAA	1420	974	17	RPS24A	466
YMR194W	TTACTAA	1443	986	4	RPL36A	463
YNL069C	TTACTAA	1445	989	7	RPL16B	449
YLR344W	TTACTAA	1406	979	4	RPL26A	447
YHR141C	TTACTAA	1392	977	33	RPL42B	441
YOR293W	TTACTAA	1413	973	39	RPS10A	437
YDR450W	TTACTAA	1430	979	23	RPS18A	435
YIL148W	TTACTAA	1400	989	29	RPL40A	434
YDL083C	TTACTAA	1408	982	6	RPS16B	432
YNL301C	TTACTAA	1497	1000	0	YNL301C	432
YAL042W	TTAATAA	1397	971	4	ERV46	425
YPL079W	TTACTAA	1363	975	19	RPL21B	421
YDL075W	TTACTAA	1442	976	4	RPL31A	421
YOL127W	TTACTAA	1379	979	11	RPL25	414
YOR182C	TTACTAA	1367	980	13	RPS30B	411
YMR230W	TTACTAA	1416	968	32	RPS10B	410
YDL061C	TTAATAA	1351	560	11	RPS29B	409
YIL069C	TTACTAA	1348	967	5	RPS24B	409
YJL191W	TTAATAA	1358	979	3	RPS14B	408
YJL191W	TTACTAA	1386	979	3	RPS14B	408
YOR312C	TTACTAA	1383	963	13	RPL20B	407
YDL136W	TTACTAA	1364	968	14	RPL35B	405
YPR043W	TTACTAA	1365	982	9	RPL43A	403
YMR142C	TTACTAA	1378	988	3	RPL13B	402
YML026C	TTACTAA	1401	978	22	RPS18B	401
YIL018W	TTACTAA	1364	976	17	RPL2B	400
YKL006W	TTACTAA	1472	995	2	RPL14A	398
YHL001W	TTAATAA	1377	1000	0	YHL001W	398
YHL001W	TTACTAA	1473	1000	0	YHL001W	398
YPL090C	TTAATAA	1372	972	25	RPS6A	394
YOL121C	TTACTAA	1368	981	8	RPS19A	390
YLR061W	TTACTAA	1339	979	3	RPL22A	389
YLR061W	TTACTAA	1366	979	3	RPL22A	389
YDR500C	TTACTAA	1355	988	2	RPL37B	389
YJL189W	TTACTAA	1330	974	22	RPL39	386
YDR471W	TTACTAA	1387	976	13	RPL27B	384
YBL027W	TTACTAA	1338	981	11	RPL19B	384
YGR148C	TTAATAA	1494	580	5	RPL24B	379
YAL003W	TTACTAA	1405	979	13	EFB1	366
YPR132W	TTACTAA	1363	976	11	RPS23B	365
YER131W	TTAATAA	1453	618	14	RPS26B	361
YLR048W	TTACTAA	1413	968	1	RPS0B	359
YGR034W	TTACTAA	1460	862	23	RPL26B	354
YBR181C	TTACTAA	1329	981	10	RPS6B	352
YKL156W	TTACTAA	1313	982	6	RPS27A	350
YLR406C	TTACTAA	1369	982	8	RPL31B	349
YNL096C	TTACTAA	1447	968	15	RPS7B	345
YDR025W	TTACTAA	1354	1000	0	YDR025W	339
YFR032C-A	TTAATAA	1370	1000	0	YFR032C-A	331
YKL081W	TTACTAA	1475	995	3	TEF4	326
YFL034C-A	TTACTAA	1310	959	8	RPL22B	321
YGR118W	TTACTAA	1356	977	6	RPS23A	320
YDL130W	TTACTAA	1350	980	7	RPP1B	301
YMR307W	TTACTAA	1484	903	7	GAS1	201
YDL029W	TTACTAA	1441	980	1	ARP2	123
YNL147W	TTAATAA	1446	988	2	LSM7	120
YBL040C	TTACTAA	1406	968	6	ERD2	97
YPL175W	TTAATAA	1485	1000	0	YPL175W	84
YJR021C	TTAATAA	1410	956	2	REC107	80
YJR021C	TTACTAA	1375	956	2	REC107	80
YDL219W	TTACTAA	1407	993	3	DTD1	71
YBL059W	TTACTAA	1330	1000	0	YBL059W	69
YLR325C	TTAATAA	1451	979	80	RPL38	0
YJL190C	TTACTAA	1386	987	29	RPS22A	0
YDR276C	TTAATAA	1340	963	24	PMP3	0
YDR224C	TTAATAA	1484	966	15	HTB1	0
YGL191W	TTACTAA	1443	980	13	COX13	0
YDR382W	TTAATAA	1342	919	11	RPP2B	0
YJL166W	TTACTAA	1464	946	10	QCR8	0
YBL001C	TTAATAA	1372	980	9	ECM15	0
YDR418W	TTACTAA	1382	974	9	RPL12B	0
YGR215W	TTACTAA	1344	960	6	RSM27	0
YOL052C-A	TTAATAA	1435	967	5	DDR2	0
YFL005W	TTACTAA	1322	863	5	SEC4	0
YER150W	TTACTAA	1495	965	5	SPI1	0
YDR177W	TTAATAA	1409	903	5	UBC1	0
YKL046C	TTACTAA	1400	821	4	DCW1	0
YEL054C	TTACTAA	1382	974	4	RPL12A	0
YCL054W	TTACTAA	1469	980	4	SPB1	0
YER130C	TTAATAA	1343	905	4	YER130C	0
YJL034W	TTAATAA	1421	962	3	KAR2	0
YCL059C	TTACTAA	1394	977	3	KRR1	0
YFR001W	TTAATAA	1330	986	3	LOC1	0
YNR017W	TTACTAA	1421	782	3	MAS6	0
YKR052C	TTACTAA	1475	929	3	MRS4	0
YLR265C	TTACTAA	1373	998	3	NEJ1	0
YDL232W	TTAATAA	1339	991	3	OST4	0
YBR111W-A	TTACTAA	1333	999	3	SUS1	0
YGR181W	TTAATAA	1404	969	3	TIM13	0
YER100W	TTACTAA	1330	987	3	UBC6	0
YKL094W	TTAATAA	1450	977	3	YJU3	0
YNL300W	TTAATAA	1444	908	3	YNL300W	0
YPL189C-A	TTAATAA	1432	909	3	YPL189C-A	0
YGR037C	TTAATAA	1421	952	2	ACB1	0
YOR002W	TTACTAA	1481	980	2	ALG6	0
YKL052C	TTAATAA	1388	993	2	ASK1	0
YJR122W	TTAATAA	1435	520	2	CAF17	0
YOR031W	TTACTAA	1412	976	2	CRS5	0
YBR065C	TTAATAA	1462	941	2	ECM2	0
YNL004W	TTACTAA	1347	584	2	HRB1	0
YCL055W	TTACTAA	1493	967	2	KAR4	0
YDR322W	TTAATAA	1361	989	2	MRPL35	0
YLR285W	TTAATAA	1400	994	2	NNT1	0
YER037W	TTAATAA	1330	996	2	PHM8	0
YJL117W	TTAATAA	1340	945	2	PHO86	0
YML046W	TTAATAA	1400	927	2	PRP39	0
YOR014W	TTACTAA	1475	746	2	RTS1	0
YLL011W	TTACTAA	1496	989	2	SOF1	0
YDL119C	TTACTAA	1360	996	2	YDL119C	0
YDR089W	TTACTAA	1417	976	2	YDR089W	0
YGR130C	TTACTAA	1381	957	2	YGR130C	0
YKR074W	TTAATAA	1493	961	2	YKR074W	0
YML036W	TTAATAA	1463	977	2	YML036W	0
YNL081C	TTAATAA	1340	966	2	YNL081C	0
YOR342C	TTAATAA	1325	933	2	YOR342C	0
YPL202C	TTACTAA	1424	952	1	AFT2	0
YLL052C	TTACTAA	1476	855	1	AQY2	0
YJR001W	TTACTAA	1376	979	1	AVT1	0
YPL217C	TTACTAA	1417	953	1	BMS1	0
YDL069C	TTAATAA	1322	721	1	CBS1	0
YHR144C	TTAATAA	1412	979	1	DCD1	0
YMR113W	TTACTAA	1436	930	1	FOL3	0
YAL056W	TTAATAA	1397	975	1	GPB2	0
YDL035C	TTAATAA	1343	546	1	GPR1	0
YEL017W	TTACTAA	1463	970	1	GTT3	0
YNL106C	TTACTAA	1364	924	1	INP52	0
YDR315C	TTACTAA	1465	779	1	IPK1	0
YPL269W	TTACTAA	1454	1000	1	KAR9	0
YGR244C	TTACTAA	1355	933	1	LSC2	0
YIR025W	TTAATAA	1370	961	1	MND2	0
YDR347W	TTAATAA	1465	932	1	MRP1	0
YBR268W	TTAATAA	1325	970	1	MRPL37	0
YBR146W	TTACTAA	1358	928	1	MRPS9	0
YDR335W	TTAATAA	1480	643	1	MSN5	0
YDL044C	TTAATAA	1481	882	1	MTF2	0
YMR097C	TTAATAA	1495	950	1	MTG1	0
YIL048W	TTACTAA	1325	742	1	NEO1	0
YGR089W	TTACTAA	1408	720	1	NNF2	0
YNL110C	TTAATAA	1418	962	1	NOP15	0
YIL038C	TTAATAA	1454	760	1	NOT3	0
YKL068W	TTAATAA	1364	880	1	NUP100	0
YNL267W	TTACTAA	1333	673	1	PIK1	0
YBL022C	TTAATAA	1397	867	1	PIM1	0
YDR075W	TTACTAA	1349	859	1	PPH3	0
YLR165C	TTACTAA	1427	992	1	PUS5	0
YER070W	TTACTAA	1465	906	1	RNR1	0
YNL151C	TTAATAA	1457	958	1	RPC31	0
YDL020C	TTAATAA	1334	905	1	RPN4	0
YHR038W	TTAATAA	1324	775	1	RRF1	0
YDR083W	TTAATAA	1429	970	1	RRP8	0
YKL193C	TTAATAA	1325	839	1	SDS22	0
YBR258C	TTACTAA	1435	977	1	SHG1	0
YOR137C	TTAATAA	1454	669	1	SIA1	0
YBL061C	TTAATAA	1310	945	1	SKT5	0
YNL334C	TTACTAA	1336	956	1	SNO2	0
YPR101W	TTAATAA	1424	982	1	SNT309	0
YJR010C-A	TTAATAA	1487	985	1	SPC1	0
YML072C	TTACTAA	1421	907	1	TCB3	0
YML064C	TTACTAA	1405	948	1	TEM1	0
YOR115C	TTAATAA	1462	949	1	TRS33	0
YBL004W	TTAATAA	1393	914	1	UTP20	0
YEL013W	TTAATAA	1340	751	1	VAC8	0
YEL013W	TTAATAA	1390	751	1	VAC8	0
YCR015C	TTACTAA	1378	630	1	YCR015C	0
YER137C	TTACTAA	1483	909	1	YER137C	0
YER138W-A	TTACTAA	1380	843	1	YER138W-A	0
YJR056C	TTAATAA	1325	847	1	YJR056C	0
YJR154W	TTAATAA	1421	874	1	YJR154W	0
YMR132C	TTAATAA	1433	956	1	YMR132C	0
YNL158W	TTAATAA	1325	959	1	YNL158W	0
Q0075	TTAATAA	1409	1000	0	Q0075	0
Q0080	TTAATAA	1437	1000	0	Q0080	0
Q0080	TTAATAA	1453	1000	0	Q0080	0
Q0130	TTAATAA	1312	1000	0	Q0130	0
Q0130	TTAATAA	1487	1000	0	Q0130	0
Q0140	TTAATAA	1343	1000	0	Q0140	0
Q0140	TTAATAA	1394	1000	0	Q0140	0
Q0140	TTAATAA	1478	1000	0	Q0140	0
Q0160	TTAATAA	1325	1000	0	Q0160	0
Q0160	TTAATAA	1466	1000	0	Q0160	0
YAL018C	TTAATAA	1460	1000	0	YAL018C	0
YAL021C	TTACTAA	1450	1000	0	YAL021C	0
YAL065C	TTAATAA	1407	1000	0	YAL065C	0
YAR020C	TTAATAA	1445	1000	0	YAR020C	0
YBL034C	TTACTAA	1333	1000	0	YBL034C	0
YBL071C-B	TTACTAA	1390	1000	0	YBL071C-B	0
YBR120C	TTAATAA	1414	1000	0	YBR120C	0
YBR141C	TTAATAA	1391	1000	0	YBR141C	0
YBR156C	TTACTAA	1313	1000	0	YBR156C	0
YBR269C	TTAATAA	1437	1000	0	YBR269C	0
YBR288C	TTAATAA	1343	1000	0	YBR288C	0
YBR288C	TTAATAA	1424	1000	0	YBR288C	0
YCL048WA	TTACTAA	1397	1000	0	YCL048WA	0
YCL048W-A	TTAATAA	1390	1000	0	YCL048W-A	0
YCR057C	TTAATAA	1379	1000	0	YCR057C	0
YCR060W	TTAATAA	1437	1000	0	YCR060W	0
YCR072C	TTAATAA	1312	1000	0	YCR072C	0
YCR104W	TTACTAA	1385	1000	0	YCR104W	0
YDL105W	TTAATAA	1448	1000	0	YDL105W	0
YDL109C	TTAATAA	1385	1000	0	YDL109C	0
YDL154W	TTAATAA	1354	1000	0	YDL154W	0
YDL156W	TTAATAA	1421	1000	0	YDL156W	0
YDL160CA	TTACTAA	1349	1000	0	YDL160CA	0
YDR009W	TTAATAA	1418	1000	0	YDR009W	0
YDR146C	TTAATAA	1490	1000	0	YDR146C	0
YDR151C	TTAATAA	1340	1000	0	YDR151C	0
YDR152W	TTAATAA	1345	1000	0	YDR152W	0
YDR179W-A	TTAATAA	1414	1000	0	YDR179W-A	0
YDR183W	TTAATAA	1436	1000	0	YDR183W	0
YDR228C	TTAATAA	1402	1000	0	YDR228C	0
YDR253C	TTACTAA	1468	1000	0	YDR253C	0
YDR264C	TTAATAA	1352	1000	0	YDR264C	0
YDR281C	TTAATAA	1311	1000	0	YDR281C	0
YDR303C	TTAATAA	1343	1000	0	YDR303C	0
YDR359C	TTAATAA	1315	1000	0	YDR359C	0
YDR374C	TTAATAA	1406	1000	0	YDR374C	0
YDR378C	TTACTAA	1484	1000	0	YDR378C	0
YDR479C	TTAATAA	1426	1000	0	YDR479C	0
YDR522C	TTAATAA	1432	1000	0	YDR522C	0
YDR523C	TTACTAA	1441	1000	0	YDR523C	0
YDR528W	TTAATAA	1343	1000	0	YDR528W	0
YEL019C	TTAATAA	1412	1000	0	YEL019C	0
YER074WA	TTACTAA	1385	1000	0	YER074WA	0
YER143W	TTAATAA	1304	1000	0	YER143W	0
YFL040W	TTACTAA	1360	1000	0	YFL040W	0
YFL047W	TTAATAA	1442	1000	0	YFL047W	0
YFL060C	TTACTAA	1336	1000	0	YFL060C	0
YFL062W	TTACTAA	1328	1000	0	YFL062W	0
YFR032CB	TTACTAA	1477	1000	0	YFR032CB	0
YGL015C	TTACTAA	1464	1000	0	YGL015C	0
YGL016W	TTAATAA	1388	1000	0	YGL016W	0
YGL094C	TTACTAA	1301	1000	0	YGL094C	0
YGL095C	TTACTAA	1385	1000	0	YGL095C	0
YGL110C	TTACTAA	1315	1000	0	YGL110C	0
YGL112C	TTAATAA	1357	1000	0	YGL112C	0
YGL114W	TTACTAA	1349	1000	0	YGL114W	0
YGL146C	TTAATAA	1463	1000	0	YGL146C	0
YGL188C-A	TTACTAA	1304	1000	0	YGL188C-A	0
YGL193C	TTACTAA	1363	1000	0	YGL193C	0
YGL233W	TTAATAA	1457	1000	0	YGL233W	0
YGR002C	TTACTAA	1454	1000	0	YGR002C	0
YGR012W	TTAATAA	1469	1000	0	YGR012W	0
YGR015C	TTAATAA	1471	1000	0	YGR015C	0
YGR021W	TTAATAA	1442	1000	0	YGR021W	0
YGR024C	TTAATAA	1498	1000	0	YGR024C	0
YGR035W-A	TTAATAA	1439	1000	0	YGR035W-A	0
YGR040W	TTAATAA	1313	1000	0	YGR040W	0
YGR040W	TTACTAA	1447	1000	0	YGR040W	0
YGR062C	TTACTAA	1319	1000	0	YGR062C	0
YGR129W	TTAATAA	1481	1000	0	YGR129W	0
YGR168C	TTAATAA	1465	1000	0	YGR168C	0
YGR270W	TTACTAA	1313	1000	0	YGR270W	0
YGR295C	TTACTAA	1328	1000	0	YGR295C	0
YHL010C	TTAATAA	1415	1000	0	YHL010C	0
YHL038C	TTAATAA	1402	1000	0	YHL038C	0
YHR022C-A	TTACTAA	1337	1000	0	YHR022C-A	0
YHR051W	TTAATAA	1443	1000	0	YHR051W	0
YHR053C	TTAATAA	1328	1000	0	YHR053C	0
YHR055C	TTAATAA	1328	1000	0	YHR055C	0
YHR063C	TTAATAA	1322	1000	0	YHR063C	0
YHR079CA	TTACTAA	1497	1000	0	YHR079CA	0
YHR114W	TTAATAA	1418	1000	0	YHR114W	0
YHR140W	TTAATAA	1342	1000	0	YHR140W	0
YHR154W	TTAATAA	1400	1000	0	YHR154W	0
YHR194W	TTACTAA	1463	1000	0	YHR194W	0
YHR199CA	TTACTAA	1337	1000	0	YHR199CA	0
YHR205W	TTAATAA	1316	1000	0	YHR205W	0
YIL007C	TTACTAA	1306	1000	0	YIL007C	0
YIL010W	TTACTAA	1450	1000	0	YIL010W	0
YIL029C	TTAATAA	1484	1000	0	YIL029C	0
YIL084C	TTACTAA	1396	1000	0	YIL084C	0
YIL089W	TTAATAA	1421	1000	0	YIL089W	0
YIL115C	TTAATAA	1400	1000	0	YIL115C	0
YIL119C	TTACTAA	1345	1000	0	YIL119C	0
YIL156W-B	TTAATAA	1348	1000	0	YIL156W-B	0
YIR029W	TTACTAA	1469	1000	0	YIR029W	0
YIR042C	TTAATAA	1315	1000	0	YIR042C	0
YJL047C	TTAATAA	1405	1000	0	YJL047C	0
YJL052CA	TTACTAA	1303	1000	0	YJL052CA	0
YJL071W	TTACTAA	1361	1000	0	YJL071W	0
YJR040W	TTAATAA	1340	1000	0	YJR040W	0
YJR084W	TTAATAA	1373	1000	0	YJR084W	0
YJR092W	TTAATAA	1367	1000	0	YJR092W	0
YJR142W	TTAATAA	1403	1000	0	YJR142W	0
YKL041W	TTAATAA	1499	1000	0	YKL041W	0
YKL092C	TTAATAA	1436	1000	0	YKL092C	0
YKL119C	TTAATAA	1379	1000	0	YKL119C	0
YKL132C	TTACTAA	1463	1000	0	YKL132C	0
YKR005C	TTAATAA	1352	1000	0	YKR005C	0
YLL025W	TTAATAA	1489	1000	0	YLL025W	0
YLR001C	TTACTAA	1483	1000	0	YLR001C	0
YLR015W	TTAATAA	1451	1000	0	YLR015W	0
YLR022C	TTAATAA	1310	1000	0	YLR022C	0
YLR022C	TTAATAA	1319	1000	0	YLR022C	0
YLR047C	TTACTAA	1343	1000	0	YLR047C	0
YLR053C	TTAATAA	1360	1000	0	YLR053C	0
YLR055C	TTACTAA	1334	1000	0	YLR055C	0
YLR072W	TTACTAA	1436	1000	0	YLR072W	0
YLR082C	TTAATAA	1301	1000	0	YLR082C	0
YLR145W	TTAATAA	1396	1000	0	YLR145W	0
YLR154W-C	TTACTAA	1397	1000	0	YLR154W-C	0
YLR182W	TTAATAA	1424	1000	0	YLR182W	0
YLR264CA	TTAATAA	1348	1000	0	YLR264CA	0
YLR314C	TTAATAA	1418	1000	0	YLR314C	0
YLR392C	TTAATAA	1463	1000	0	YLR392C	0
YLR405W	TTACTAA	1321	1000	0	YLR405W	0
YLR411W	TTAATAA	1459	1000	0	YLR411W	0
YLR412W	TTACTAA	1304	1000	0	YLR412W	0
YLR418C	TTAATAA	1309	1000	0	YLR418C	0
YLR445W	TTAATAA	1456	1000	0	YLR445W	0
YLR445W	TTACTAA	1439	1000	0	YLR445W	0
YML021C	TTAATAA	1451	1000	0	YML021C	0
YML047C	TTAATAA	1345	1000	0	YML047C	0
YML054C-A	TTACTAA	1491	1000	0	YML054C-A	0
YML071C	TTAATAA	1322	1000	0	YML071C	0
YML091C	TTAATAA	1331	1000	0	YML091C	0
YML097C	TTAATAA	1417	1000	0	YML097C	0
YMR003W	TTAATAA	1366	1000	0	YMR003W	0
YMR018W	TTACTAA	1498	1000	0	YMR018W	0
YMR067C	TTAATAA	1496	1000	0	YMR067C	0
YMR073C	TTAATAA	1492	1000	0	YMR073C	0
YMR098C	TTAATAA	1406	1000	0	YMR098C	0
YMR129W	TTAATAA	1351	1000	0	YMR129W	0
YMR140W	TTAATAA	1375	1000	0	YMR140W	0
YMR253C	TTAATAA	1379	1000	0	YMR253C	0
YMR257C	TTAATAA	1408	1000	0	YMR257C	0
YMR269W	TTACTAA	1316	1000	0	YMR269W	0
YMR287C	TTAATAA	1396	1000	0	YMR287C	0
YMR287C	TTAATAA	1417	1000	0	YMR287C	0
YMR312W	TTAATAA	1340	1000	0	YMR312W	0
YNL001W	TTAATAA	1364	1000	0	YNL001W	0
YNL019C	TTACTAA	1424	1000	0	YNL019C	0
YNL025C	TTAATAA	1318	1000	0	YNL025C	0
YNL032W	TTAATAA	1334	1000	0	YNL032W	0
YNL033W	TTACTAA	1424	1000	0	YNL033W	0
YNL047C	TTAATAA	1334	1000	0	YNL047C	0
YNL115C	TTAATAA	1409	1000	0	YNL115C	0
YNL127W	TTAATAA	1367	1000	0	YNL127W	0
YNL133C	TTACTAA	1363	1000	0	YNL133C	0
YNL183C	TTAATAA	1375	1000	0	YNL183C	0
YNL210W	TTAATAA	1334	1000	0	YNL210W	0
YNL258C	TTACTAA	1379	1000	0	YNL258C	0
YNL259C	TTACTAA	1387	1000	0	YNL259C	0
YNL260C	TTAATAA	1399	1000	0	YNL260C	0
YNL325C	TTAATAA	1351	1000	0	YNL325C	0
YNL328C	TTACTAA	1423	1000	0	YNL328C	0
YNR020C	TTAATAA	1346	1000	0	YNR020C	0
YNR062C	TTAATAA	1480	1000	0	YNR062C	0
YNR063W	TTAATAA	1349	1000	0	YNR063W	0
YOL070C	TTACTAA	1496	1000	0	YOL070C	0
YOL086W-A	TTAATAA	1340	1000	0	YOL086W-A	0
YOL090W	TTAATAA	1342	1000	0	YOL090W	0
YOL104C	TTACTAA	1414	1000	0	YOL104C	0
YOR034C-A	TTAATAA	1482	1000	0	YOR034C-A	0
YOR100C	TTAATAA	1385	1000	0	YOR100C	0
YOR149C	TTAATAA	1330	1000	0	YOR149C	0
YOR152C	TTAATAA	1361	1000	0	YOR152C	0
YOR188W	TTACTAA	1330	1000	0	YOR188W	0
YOR194C	TTAATAA	1478	1000	0	YOR194C	0
YOR195W	TTAATAA	1469	1000	0	YOR195W	0
YOR208W	TTACTAA	1378	1000	0	YOR208W	0
YOR211C	TTAATAA	1349	1000	0	YOR211C	0
YOR216C	TTAATAA	1454	1000	0	YOR216C	0
YOR249C	TTAATAA	1370	1000	0	YOR249C	0
YOR251C	TTACTAA	1360	1000	0	YOR251C	0
YOR304C-A	TTAATAA	1380	1000	0	YOR304C-A	0
YOR315W	TTAATAA	1451	1000	0	YOR315W	0
YPL006W	TTAATAA	1313	1000	0	YPL006W	0
YPL016W	TTAATAA	1355	1000	0	YPL016W	0
YPL051W	TTAATAA	1448	1000	0	YPL051W	0
YPL123C	TTAATAA	1358	1000	0	YPL123C	0
YPL123C	TTAATAA	1469	1000	0	YPL123C	0
YPL147W	TTAATAA	1312	1000	0	YPL147W	0
YPL155C	TTACTAA	1445	1000	0	YPL155C	0
YPL168W	TTACTAA	1339	1000	0	YPL168W	0
YPL169C	TTACTAA	1360	1000	0	YPL169C	0
YPL252C	TTAATAA	1496	1000	0	YPL252C	0
YPL278C	TTACTAA	1411	1000	0	YPL278C	0
YPR007C	TTACTAA	1481	1000	0	YPR007C	0
YPR021C	TTAATAA	1370	1000	0	YPR021C	0
YPR022C	TTAATAA	1408	1000	0	YPR022C	0
YPR068C	TTAATAA	1418	1000	0	YPR068C	0
YPR071W	TTAATAA	1393	1000	0	YPR071W	0
YPR159C-A	TTAATAA	1316	1000	0	YPR159C-A	0
YPR189W	TTACTAA	1396	1000	0	YPR189W	0
*TSS position:	The sequences were downloaded from SGD with 1000 bp upstream of the ATG start codon.
	If there is no 5'-SAGE data available we use the ATG position as estimate for the TSS.
